# Supplementary material for: Microbial Contamination and Antibiotic Resistance in Marketed Food in Bangladesh: Current Situation and Possible Improvements
Source: Antibiotics (Basel). 2023 Mar 10;12(3):555. doi: 10.3390/antibiotics12030555 (PMC10044357; doi:10.3390/antibiotics12030555)
Supplement: Supplementary file 1 [file antibiotics-12-00555-s001.zip]

Archive with 2 entries (2 files):
- Supplement S1 questionnaire for vendors.pdf
- Supplement S2 Questions for key informant interviews.pdf
